# Supplementary material for: Translation of Overlapping Open Reading Frames Promoted by Type 2 IRESs in Avian Calicivirus Genomes
Source: Viruses. 2024 Sep 4;16(9):1413. doi: 10.3390/v16091413 (PMC11436067; doi:10.3390/v16091413)
Supplement: Supplementary file 1 [file viruses-16-01413-s001.zip]

Archive with 1 entries (1 files):
- viruses-3155249-supplementary.pdf
